# Supplementary material for: Enhanced Anti-Tumor Effects of Natural Killer Cell-Derived Exosomes Through Doxorubicin Delivery to Hepatocellular Carcinoma Cells: Cytotoxicity and Apoptosis Study
Source: Int J Mol Sci. 2025 Mar 1;26(5):2234. doi: 10.3390/ijms26052234 (PMC11900065; doi:10.3390/ijms26052234)
Supplement: Supplementary file 1 [file ijms-26-02234-s001.zip]

Archive with 1 entries (1 files):
- ijms-3443930-supplementary.pdf
